# Supplementary material for: Comparative Study of Plastomes in Solanum tuberosum with Different Cytoplasm Types
Source: Plants (Basel). 2023 Nov 28;12(23):3995. doi: 10.3390/plants12233995 (PMC10708428; doi:10.3390/plants12233995)
Supplement: Supplementary file 1 [file plants-12-03995-s001.zip]

Archive with 6 entries (6 files):
- plants-2720377-supplementary-Figure S1.pdf
- plants-2720377-supplementary-Figure S2.pdf
- plants-2720377-supplementary-Table S1.pdf
- plants-2720377-supplementary-Table S2.pdf
- plants-2720377-supplementary-Table S3.pdf
- plants-2720377-supplementary-Table S4.xlsx
