# Supplementary material for: Comparative Study of Plastomes in Solanum tuberosum with Different Cytoplasm Types
Source: Plants (Basel). 2023 Nov 28;12(23):3995. doi: 10.3390/plants12233995 (PMC10708428; doi:10.3390/plants12233995)
Supplement: Supplementary file 1 [file plants-12-03995-s001.zip › plants-2720377-supplementary-Table S4.xlsx]

## Sheet: 644_titles-2
Table S4. Plastome sequences of Solanum and Jaltomata species from the GenBank database
Genbank Accession Number	Species
MZ221901	Jaltomata bicolor
NC_062862	Jaltomata bicolor
MZ221902	Jaltomata sinuosa
NC_062863	Jaltomata sinuosa
MH021396	Solanum abancayense
MH021397	Solanum abancayense
NC_041586	Solanum abancayense
OM638050	Solanum acaule
OM638052	Solanum acaule
OM638051	Solanum acaule
MK036506	Solanum acaule
NC_041551	Solanum acaule
MH021398	Solanum achacachense
NC_041587	Solanum achacachense
MH021399	Solanum acroglossum
NC_041588	Solanum acroglossum
MH021401	Solanum acroglossum
MH021400	Solanum acroscopicum
NC_041589	Solanum acroscopicum
MZ221904	Solanum actaeibotrys
NC_062865	Solanum actaeibotrys
NC_061388	Solanum aculeatissimum
OL679095	Solanum aculeatissimum
MT122953	Solanum aethiopicum
MT122972	Solanum aethiopicum
MH283717	Solanum aethiopicum
NC_039608	Solanum aethiopicum
MN218076	Solanum aethiopicum
MN218078	Solanum aethiopicum
MN218079	Solanum aethiopicum
MN218077	Solanum aethiopicum
MN218091	Solanum aethiopicum
MH283720	Solanum agnewiorum
NC_039416	Solanum agnewiorum
MT120857	Solanum ahanhuiri
NC_050205	Solanum ahanhuiri
MZ221905	Solanum albidum
NC_062866	Solanum albidum
MH021402	Solanum albornozii
NC_041590	Solanum albornozii
MZ221906	Solanum aligerum
NC_062867	Solanum aligerum
MZ221896	Solanum alphonsei
NC_062514	Solanum alphonsei
MH021405	Solanum ambosinum
MH021404	Solanum ambosinum
MH021406	Solanum ambosinum
MH021407	Solanum ambosinum
MH021408	Solanum ambosinum
MH021403	Solanum ambosinum
NC_041591	Solanum ambosinum
MT621036	Solanum americanum
NC_062693	Solanum americanum
MH021410	Solanum andreanum
MH021409	Solanum andreanum
NC_041592	Solanum andreanum
MH021411	Solanum andreanum
MN218088	Solanum anguivi
MN218089	Solanum anguivi
MH283724	Solanum anguivi
NC_039611	Solanum anguivi
MZ221900	Solanum angustifidum
NC_062517	Solanum angustifidum
MZ221912	Solanum annuum
NC_062873	Solanum annuum
MZ221913	Solanum anomalostemon
NC_062874	Solanum anomalostemon
MN990080	Solanum arcanum
NC_062078	Solanum arcanum
MZ221914	Solanum aridum
NC_062419	Solanum aridum
MH283701	Solanum aureitomentosum
NC_039412	Solanum aureitomentosum
MH021413	Solanum avilesii
MH021412	Solanum avilesii voucher
NC_041593	Solanum avilesii voucher
MH021414	Solanum avilesii voucher
MH021416	Solanum berthaultii
KY419708	Solanum berthaultii
NC_034951	Solanum berthaultii
MH021417	Solanum berthaultii voucher
MH021418	Solanum berthaultii voucher
MW067148	Solanum betaceum
MN599115	Solanum betaceum
MZ353649	Solanum betaceum
MZ221909	Solanum boliviense
NC_062870	Solanum boliviense
OM638054	Solanum boliviense
MZ221910	Solanum brachyantherum
NC_062871	Solanum brachyantherum
MZ221911	Solanum bradei
NC_062872	Solanum bradei
MH021429	Solanum brevicaule
MH021422	Solanum brevicaule
NC_041597	Solanum brevicaule
MK036507	Solanum brevicaule
MH021423	Solanum brevicaule
MH021424	Solanum brevicaule
MH021425	Solanum brevicaule
MH021427	Solanum brevicaule
MH021428	Solanum brevicaule
MH021426	Solanum brevicaule
MZ221886	Solanum buesii
NC_062504	Solanum buesii
MT120860	Solanum bukasovii
MH021434	Solanum bukasovii
MH021430	Solanum bukasovii
NC_041598	Solanum bukasovii
MH021437	Solanum bukasovii
MH021433	Solanum bukasovii
MH021431	Solanum bukasovii
MH021436	Solanum bukasovii
MH021435	Solanum bukasovii
MH021432	Solanum bukasovii
MT120867	Solanum bukasovii
OM638055	Solanum bukasovii
MH021528	Solanum bukasovii f. multidissectum
MH021524	Solanum bukasovii f. multidissectum
MH021522	Solanum bukasovii f. multidissectum
NC_041621	Solanum bukasovii f. multidissectum
MH021523	Solanum bukasovii f. multidissectum
MH021529	Solanum bukasovii f. multidissectum
DQ347958	Solanum bulbocastanum
NC_007943	Solanum bulbocastanum
MH021438	Solanum bulbocastanum
OM638073	Solanum bulbocastanum
MH021439	Solanum bulbocastanum
MH021440	Solanum cajamarquense
NC_041599	Solanum cajamarquense
OM638058	Solanum cajamarquense
MH283718	Solanum campylacanthum
NC_039609	Solanum campylacanthum
MH021445	Solanum canasense
MH021448	Solanum canasense
MH021441	Solanum canasense
NC_041600	Solanum canasense
MH021447	Solanum canasense
MH021442	Solanum canasense
MH021443	Solanum canasense
MH021446	Solanum canasense
MH021450	Solanum canasense
MH021449	Solanum canasense
MH021451	Solanum canasense
MH021444	Solanum canasense
OM302453	Solanum candolleanum
MZ221888	Solanum candolleanum
NC_062506	Solanum candolleanum
MZ221893	Solanum cantense
NC_062511	Solanum cantense
MZ221890	Solanum capsicoides
NC_062508	Solanum capsicoides
ON203960	Solanum capsicoides
MH021452	Solanum cardiophyllum
MH021453	Solanum cardiophyllum
NC_041601	Solanum cardiophyllum
MH021454	Solanum cardiophyllum
MK690622	Solanum cardiophyllum
MZ221891	Solanum caripense
NC_062509	Solanum caripense
MH283703	Solanum cerasiferum
NC_039599	Solanum cerasiferum
MH021455	Solanum chacoense
NC_041602	Solanum chacoense
MH021457	Solanum chacoense
MH021459	Solanum chacoense
MF471371	Solanum chacoense
MH021458	Solanum chacoense
MK398247	Solanum chacoense
OM638056	Solanum chacoense
MH021456	Solanum chacoense
MT120864	Solanum chaucha
NC_050209	Solanum chaucha
KP117020	Solanum cheesmaniae
NC_026876	Solanum cheesmaniae
MZ221892	Solanum chenopodioides
NC_062510	Solanum chenopodioides
KP117021	Solanum chilense
NC_026877	Solanum chilense
OM638057	Solanum chiquidenum
MN990081	Solanum chmielewskii
NC_062079	Solanum chmielewskii
MH021461	Solanum chomatophilum
MH021460	Solanum chomatophilum
NC_041603	Solanum chomatophilum
MZ221889	Solanum chrysotrichum
NC_062507	Solanum chrysotrichum
MZ221895	Solanum clivorum
NC_062513	Solanum clivorum
MZ221894	Solanum cochoae
NC_062512	Solanum cochoae
KM489054	Solanum commersonii
NC_028069	Solanum commersonii
OM638074	Solanum commersonii
OM638059	Solanum commersonii
MN990082	Solanum corneliomuelleri
NC_062080	Solanum corneliomuelleri
MZ221878	Solanum crotonoides
NC_062497	Solanum crotonoides
MZ221879	Solanum cucullatum
NC_062498	Solanum cucullatum
MH283716	Solanum dasyphyllum
NC_039607	Solanum dasyphyllum
MZ221903	Solanum deflexicarpum
NC_062864	Solanum deflexicarpum
MK036508	Solanum demissum
NC_041552	Solanum demissum
MZ221877	Solanum dimorphandrum
NC_062496	Solanum dimorphandrum
KY863443	Solanum dulcamara
NC_035724	Solanum dulcamara
KX792501	Solanum elaeagnifolium
MZ221880	Solanum emulans
NC_062499	Solanum emulans
MW420931	Solanum erianthum
MH021462	Solanum etuberosum
NC_041604	Solanum etuberosum
OM638061	Solanum etuberosum
MZ221881	Solanum etuberosum
KP117022	Solanum galapagense
NC_026878	Solanum galapagense
OM638072	Solanum gandarillasii
MH283709	Solanum glabratum
NC_039603	Solanum glabratum
NC_041605	Solanum goniocalyx
MH021474	Solanum gourlayi
MH021467	Solanum gourlayi
MH021472	Solanum gourlayi
NC_041606	Solanum gourlayi
MH021468	Solanum gourlayi
MH021470	Solanum gourlayi
MH021471	Solanum gourlayi
MH021469	Solanum gourlayi
MH021473	Solanum gourlayi
MH021478	Solanum gourlayi
MH021476	Solanum gourlayi voucher
MH021477	Solanum gourlayi voucher
MH021475	Solanum gourlayi voucher
OM638062	Solanum gracilifrons
MT984233	Solanum habrochaites
KP117023	Solanum habrochaites isolate
NC_026879	Solanum habrochaites isolate
MZ221883	Solanum hieronymi
NC_062501	Solanum hieronymi
MK690623	Solanum hjertingii
MH021483	Solanum hondelmannii
MH021482	Solanum hondelmannii voucher
MH021481	Solanum hondelmannii voucher
MH021480	Solanum hondelmannii voucher
NC_041608	Solanum hondelmannii voucher
MF471372	Solanum hougasii
MN990083	Solanum huaylasense
NC_062081	Solanum huaylasense
MZ221884	Solanum humectophilum
NC_062502	Solanum humectophilum
OM638078	Solanum hybrid cultivar
MH021486	Solanum hypacrarthrum
NC_041611	Solanum hypacrarthrum
MZ221885	Solanum iltisii
NC_062503	Solanum iltisii
MH021487	Solanum incamayoense
NC_041612	Solanum incamayoense
MH021488	Solanum incamayoense
MH021489	Solanum incamayoense
MH021490	Solanum incamayoense
MH021491	Solanum incamayoense
MH283721	Solanum incanum
MW384843	Solanum incanum
MH283713	Solanum incanum
NC_039605	Solanum incanum
OM638063	Solanum infundibuliforme
MH283711	Solanum insanum
MW384851	Solanum insanum
MZ233587	Solanum iopetalum
NC_062717	Solanum iopetalum
MH021492	Solanum jamesii
NC_041613	Solanum jamesii
MK690624	Solanum jamesii
MH021493	Solanum jamesii
MW077727	Solanum japonense
NC_054186	Solanum japonense
MH021494	Solanum kurtzianum
NC_041614	Solanum kurtzianum
MH021498	Solanum kurtzianum
MZ233588	Solanum kurtzianum
MH021495	Solanum kurtzianum
MH021496	Solanum kurtzianum
MH021497	Solanum kurtzianum
MH021499	Solanum kurtzianum
MZ221919	Solanum laciniatum
NC_062424	Solanum laciniatum
MH283723	Solanum lanzae
NC_039417	Solanum lanzae
MH021501	Solanum laxissimum
MH021500	Solanum laxissimum voucher
NC_041615	Solanum laxissimum voucher
MH021502	Solanum laxissimum voucher
MH021505	Solanum leptophyes
MH021506	Solanum leptophyes
MH021503	Solanum leptophyes
NC_041616	Solanum leptophyes
MH021504	Solanum leptophyes
MH021507	Solanum leptophyes
MH021508	Solanum leptophyes
MH283702	Solanum lichtensteinii
NC_039598	Solanum lichtensteinii
OM638064	Solanum lignicaule
MH021509	Solanum limbaniense
NC_041617	Solanum limbaniense
MH283704	Solanum linnaeanum
NC_039600	Solanum linnaeanum
AC_000188	Solanum lycopersicum
AM087200	Solanum lycopersicum
DQ347959	Solanum lycopersicum
KP117024	Solanum lycopersicum
MT811790	Solanum lycopersicum
MT811791	Solanum lycopersicum
MT811793	Solanum lycopersicum
MT811794	Solanum lycopersicum
MT811795	Solanum lycopersicum
MT811796	Solanum lycopersicum
MT811792	Solanum lycopersicum
HG975525	Solanum lycopersicum
NC_007898	Solanum lycopersicum
KY887587	Solanum lycopersicum
KY887588	Solanum lycopersicum
KP331414	Solanum lycopersicum
MH283714	Solanum macrocarpon
NC_039606	Solanum macrocarpon
MN218081	Solanum macrocarpon
MZ221920	Solanum mariae
NC_062425	Solanum mariae
MH021485	Solanum marinasense
NC_041610	Solanum marinasense
MH021510	Solanum marinasense
MH021511	Solanum marinasense
MH021512	Solanum medians
NC_041618	Solanum medians
MH021514	Solanum medians
MH021515	Solanum medians
MH021513	Solanum medians
MH021516	Solanum medians
MH021519	Solanum megistacrolobum
MH021518	Solanum megistacrolobum
MH021517	Solanum megistacrolobum
NC_041619	Solanum megistacrolobum
MH021520	Solanum megistacrolobum
OM638066	Solanum megistacrolobum
KU682719	Solanum melongena
NC_030207	Solanum melongena
MF818319	Solanum melongena
MH283708	Solanum melongena
MN218080	Solanum melongena
MN218082	Solanum melongena
MN218086	Solanum melongena
MW384827	Solanum melongena
MW384835	Solanum melongena
MW384837	Solanum melongena
MW384848	Solanum melongena
MW384850	Solanum melongena
MW384830	Solanum melongena
MW384834	Solanum melongena
MW384844	Solanum melongena
MW384847	Solanum melongena
MN218083	Solanum melongena
MW384845	Solanum melongena
MW384846	Solanum melongena
MW384825	Solanum melongena
MW384831	Solanum melongena
MW384832	Solanum melongena
MW384833	Solanum melongena
MW384838	Solanum melongena
MW384840	Solanum melongena
MW384839	Solanum melongena
MW384826	Solanum melongena
MW384829	Solanum melongena
MW384836	Solanum melongena
MW384828	Solanum melongena
MW384824	Solanum melongena
MW384849	Solanum melongena
KU302614	Solanum melongena
MN218085	Solanum melongena x Solanum aethiopicum
MN218093	Solanum melongena x Solanum torvum
MH021415	Solanum microdontum
OM302454	Solanum microdontum
MH021590	Solanum microdontum
OM638065	Solanum microdontum
NC_041594	Solanum microdontum voucher
MZ233589	Solanum mochiquense
NC_062718	Solanum mochiquense
MZ221922	Solanum mortonii
NC_062426	Solanum mortonii
MH021521	Solanum multiinterruptum
NC_041620	Solanum multiinterruptum
MH021525	Solanum multiinterruptum
MH021526	Solanum multiinterruptum
MH021527	Solanum multiinterruptum
MH021530	Solanum multiinterruptum
MZ221923	Solanum multispinum
NC_062427	Solanum multispinum
OK326864	Solanum muricatum
MT811797	Solanum neorickii
KP117025	Solanum neorickii isolate
NC_026880	Solanum neorickii isolate
MZ221866	Solanum nigrum
MW285079	Solanum nigrum
KM489055	Solanum nigrum
NC_028070	Solanum nigrum
MT621037	Solanum nigrum
MZ221865	Solanum nigrum
ON641346	Solanum nigrum
KT375308	Solanum nigrum
MZ221867	Solanum nitidum
NC_062486	Solanum nitidum
MW592006	Solanum okadae
NC_065381	Solanum okadae
MZ221868	Solanum opacum
NC_062487	Solanum opacum
MZ221869	Solanum pachyandrum
NC_062488	Solanum pachyandrum
MH021531	Solanum palustre
NC_041622	Solanum palustre
MH021532	Solanum pampasense
NC_041623	Solanum pampasense
MH021534	Solanum pampasense
MH021535	Solanum pampasense
MH021533	Solanum pampasense
MZ221870	Solanum paposanum
NC_062489	Solanum paposanum
MH021536	Solanum paucissectum
NC_041624	Solanum paucissectum
OM638067	Solanum paucissectum
HG975452	Solanum pennellii
KY887589	Solanum pennellii
NC_035742	Solanum pennellii
MN990084	Solanum pennellii
KP117026	Solanum peruvianum
NC_026881	Solanum peruvianum
MH021537	Solanum phureja
MH021538	Solanum phureja
MH021542	Solanum phureja
NC_041625	Solanum phureja
MH021539	Solanum phureja
MH021544	Solanum phureja
MT120858	Solanum phureja
MH021541	Solanum phureja
MH021540	Solanum phureja
MH021543	Solanum phureja
MH021545	Solanum phureja5
KP117027	Solanum pimpinellifolium
NC_026882	Solanum pimpinellifolium
MT973500	Solanum pimpinellifolium
MT811798	Solanum pimpinellifolium
MH021546	Solanum pinnatisectum
NC_041626	Solanum pinnatisectum
MZ233590	Solanum pinnatisectum
MH021547	Solanum pinnatisectum
OM638075	Solanum pinnatisectum
MZ221871	Solanum pinnatum
NC_062490	Solanum pinnatum
OM638068	Solanum piurae
MZ221872	Solanum plowmanii
NC_062491	Solanum plowmanii
MH283715	Solanum polhillii
NC_039414	Solanum polhillii
MH021548	Solanum polyadenium
NC_041627	Solanum polyadenium
MH021549	Solanum polyadenium
MZ221874	Solanum pygmaeum
NC_062493	Solanum pygmaeum
NC_068253	Solanum raphanifolium
OM302455	Solanum raphanifolium
OM638069	Solanum raphanifolium
OM638070	Solanum raphanifolium
MZ221875	Solanum reductum
NC_062494	Solanum reductum
MZ221854	Solanum remyanum
NC_062477	Solanum remyanum
MH283722	Solanum richardii
NC_039610	Solanum richardii
MH283706	Solanum rigidum
MZ221855	Solanum riparium
NC_062478	Solanum riparium
MN635796	Solanum rostratum
NC_057245	Solanum rostratum
MZ221857	Solanum salamancae
NC_062480	Solanum salamancae
MZ221858	Solanum salicifolium
NC_062481	Solanum salicifolium
MZ221859	Solanum salicifolium
MZ221860	Solanum sanchez-vegae
NC_062482	Solanum sanchez-vegae
MZ221861	Solanum scabrum
NC_062483	Solanum scabrum
MT621038	Solanum scabrum
MW246144	Solanum septemlobum
NC_056313	Solanum septemlobum
MW246164	Solanum septemlobum
MN218090	Solanum sisymbriifolium
MZ221862	Solanum sisymbriifolium
NC_061213	Solanum sisymbriifolium
OL597592	Solanum sisymbriifolium
MH021550	Solanum sogarandinum
NC_041628	Solanum sogarandinum
MH021551	Solanum sogarandinum
MH021556	Solanum sparsipilum
MH021555	Solanum sparsipilum
OM638077	Solanum sparsipilum
MH021552	Solanum sparsipilum
NC_041629	Solanum sparsipilum
MH021553	Solanum sparsipilum
MH021554	Solanum sparsipilum
MH021557	Solanum sparsipilum voucher
MH021559	Solanum spegazzinii
MH021560	Solanum spegazzinii
MH021563	Solanum spegazzinii
MH021561	Solanum spegazzinii
MH021558	Solanum spegazzinii
NC_041630	Solanum spegazzinii
MH021562	Solanum spegazzinii
MH021420	Solanum stenophyllidium
NC_041596	Solanum stenophyllidium
MH021421	Solanum stenophyllidium
MH021569	Solanum stenophyllidium
MH021564	Solanum stenotomum
MT120859	Solanum stenotomum
MH021479	Solanum stenotomum
NC_041607	Solanum stenotomum
MH021565	Solanum stenotomum
MH021571	Solanum stenotomum
MH021570	Solanum stenotomum
MH021567	Solanum stenotomum
MH021568	Solanum stenotomum
MH021566	Solanum stenotomum
MH021464	Solanum stenotomum subsp. goniocalyx
MH021465	Solanum stenotomum subsp. goniocalyx
MH021463	Solanum stenotomum subsp. goniocalyx
MH021466	Solanum stenotomum subsp. goniocalyx
MT120855	Solanum stenotomum subsp. goniocalyx
MT120856	Solanum stenotomum subsp. goniocalyx
NC_050204	Solanum stenotomum subsp. goniocalyx
NC_050206	Solanum stenotomum subsp. stenotomum
MF471373	Solanum stoloniferum
MH283705	Solanum supinum
NC_039601	Solanum supinum
OM638081	Solanum tacnaense
OM638082	Solanum tacnaense
MZ221863	Solanum talarense
NC_062484	Solanum talarense
OM638083	Solanum tarapatanum
MH021575	Solanum tarijense
MH021576	Solanum tarijense
MH021574	Solanum tarijense
OM638071	Solanum tarijense
MH021572	Solanum tarijense voucher
NC_041631	Solanum tarijense voucher
MH021573	Solanum tarijense voucher
MN218087	Solanum torvum
MZ221844	Solanum trachycyphum
NC_062468	Solanum trachycyphum
MH283707	Solanum trilobatum
NC_039602	Solanum trilobatum
MZ221845	Solanum trisectum
NC_062469	Solanum trisectum
DQ386163	Solanum tuberosum
MT511702	Solanum tuberosum
MW307947	Solanum tuberosum
MZ030720	Solanum tuberosum
MT511703	Solanum tuberosum
MT511708	Solanum tuberosum
MT511709	Solanum tuberosum
MW307946	Solanum tuberosum
MW307948	Solanum tuberosum
MW307949	Solanum tuberosum
MZ030723	Solanum tuberosum
MZ030724	Solanum tuberosum
MZ030722	Solanum tuberosum
MT120865	Solanum tuberosum
MT511704	Solanum tuberosum
MZ030719	Solanum tuberosum
MZ030721	Solanum tuberosum
JF772170	Solanum tuberosum
MT511707	Solanum tuberosum
MT511710	Solanum tuberosum
MT511705	Solanum tuberosum
MT511706	Solanum tuberosum
JF772171	Solanum tuberosum
DQ231562	Solanum tuberosum
NC_008096	Solanum tuberosum
KM489056	Solanum tuberosum
OM638080	Solanum tuberosum
OM638079	Solanum tuberosum
MT120862	Solanum tuberosum subsp. Andigenum
MT120861	Solanum tuberosum subsp. andigenum
NC_050207	Solanum tuberosum subsp. andigenum
MZ221847	Solanum tweedianum
NC_062471	Solanum tweedianum
MZ221848	Solanum umalilaense
NC_062472	Solanum umalilaense
MH283710	Solanum umtuma
NC_039413	Solanum umtuma
MH283719	Solanum usambarense
NC_039415	Solanum usambarense
MZ221850	Solanum valdiviense
NC_062474	Solanum valdiviense
MZ221851	Solanum velardei
NC_062475	Solanum velardei
MH021484	Solanum venturii
NC_041609	Solanum venturii
MH021581	Solanum vernei
MH021583	Solanum vernei
MH021591	Solanum vernei
MH021580	Solanum vernei
NC_041633	Solanum vernei
MZ233591	Solanum vernei
MH021582	Solanum vernei
MH021587	Solanum vernei
MH021584	Solanum vernei
MH021577	Solanum verrucosum
NC_041632	Solanum verrucosum
MH021585	Solanum verrucosum
MK690625	Solanum verrucosum
MH021586	Solanum verrucosum
MH021578	Solanum verrucosum
MH021589	Solanum verrucosum
MH021593	Solanum verrucosum
MH021592	Solanum verrucosum
MH021588	Solanum verrucosum
MH021579	Solanum verrucosum
MZ221852	Solanum villosum
NC_062476	Solanum villosum
MT621039	Solanum villosum
MH021596	Solanum violaceimarmoratum
MH021594	Solanum violaceimarmoratum
NC_041634	Solanum violaceimarmoratum
MH021595	Solanum violaceimarmoratum
MH283712	Solanum violaceum
NC_039604	Solanum violaceum
MN218084	Solanum wrightii
MH021419	Solanum x blanco-galdosii
NC_041595	Solanum x blanco-galdosii
MT120866	Solanum x curtilobum
NC_050210	Solanum x curtilobum
MT120863	Solanum x juzepczukii
NC_050208	Solanum x juzepczukii
